# Supplementary material for: Building an eDNA surveillance toolkit for invasive rodents on islands: can we detect wild-type and gene drive Mus musculus?
Source: BMC Biol. 2024 Nov 15;22:261. doi: 10.1186/s12915-024-02063-0 (PMC11566076; doi:10.1186/s12915-024-02063-0)
Supplement: Supplementary file 1 — Supplementary Material 1: Species-specificity and qPCR efficiency. [file 12915_2024_2063_MOESM1_ESM.xlsx]

## Sheet: Species-specificity
Available genomic DNA isolate from other taxa tested for cross-amplification of Mus musculus primers for eDNA assay.
Scientific name	Comment
Mus musculus	Positive control
Neotoma albigula
Rattus exulans
Rattus rattus
Rattus tanezumi
Rattus norvegicus
Ursus americanus
Ovis aries
Urocyon cinereoargenteus
Branta canadensis
Emydoidea blandingii
Canis lupus familiaris
Homo sapiens
Canis latrans
Canis lupus
Odocoileus virginianus ochrourus
Aplodontia rufa
Varanus niloticus
Desmodus rotundus
Puma concolor
Corynorhinus townsendii
Herpestes javanicus
Procyon lotor
Sus scrofa

## Sheet: qPCR efficiency
Assay	gBlock	Date	Efficiency	R^2	Slope	y-int	Results Section in text	Comment
WT	WT Mus	2022-04-07	0.983	0.999	-3.364	35.842	Species-Specificity	Cross-species amplification test
WT	WT Mus	2022-06-01	*93.5%	*0.94	*-3.489	*39.983	Limit of Detection/Quantification	Plate 1 *Standards are lower than the limit of linearity to find the limit of detection
WT	WT Mus	2022-06-01	*103.7%	*0.951	*-3.237	*39.157	Limit of Detection/Quantification	Plate 2 *Standards are lower than the limit of linearity to find the limit of detection
WT	WT Mus	2022-06-01	*97.0%	*0.921	*-3.395	*39.661	Limit of Detection/Quantification	Plate 3 *Standards are lower than the limit of linearity to find the limit of detection
WT	WT Mus	2023-05-02	0.881	0.996	-3.643	38.611	Relative Abundance Test	unquantified wild and tCRISPR mouse DNA
tCRISPR	tCRISPR Mus	2023-05-02	0.906	0.998	-3.571	39.281	Relative Abundance Test	unquantified wild and tCRISPR mouse DNA
WT	WT Mus	2023-05-02	0.869	0.998	-3.683	39.361	Relative Abundance Test	dilution series experiment
tCRISPR	tCRISPR Mus	2023-05-02	0.942	0.998	-3.469	39.227	Relative Abundance Test	dilution series experiment
multiplex	1:1 WT Mus and tCRISPR Mus	2023-05-08	0.919	0.998	-3.533	37.813	Multiplex Assay	HEX = WT Probe
			0.936	0.995	-3.486	38.081	Multiplex Assay	FAM = tCRISPR Probe
multiplex	1:1 WT Mus and tCRISPR Mus	2023-06-29	*97.8%	*0.972	*-3.376	*39.834	Multiplex Limit of Detection/Quantification	Plate 1 *Standards are lower than the limit of linearity to find the limit of detection; HEX = WT Probe
			*113.0%	*0.972	*-3.046	*37.995	Multiplex Limit of Detection/Quantification	Plate 1 *Standards are lower than the limit of linearity to find the limit of detection; FAM = tCRISPR Probe
multiplex	1:1 WT Mus and tCRISPR Mus	2023-06-29	*96.0%	*0.977	*-3.422	*39.634	Multiplex Limit of Detection/Quantification	Plate 2 *Standards are lower than the limit of linearity to find the limit of detection; HEX = WT Probe
			*109.3%	*0.975	*-3.117	*38.422	Multiplex Limit of Detection/Quantification	Plate 2 *Standards are lower than the limit of linearity to find the limit of detection; FAM = tCRISPR Probe
multiplex	1:1 WT Mus and tCRISPR Mus	2023-06-29	*107.8%	*0.977	*-3.147	*39.149	Multiplex Limit of Detection/Quantification	Plate 3 *Standards are lower than the limit of linearity to find the limit of detection; HEX = WT Probe
			*103.8%	*0.964	*-3.234	*38.610	Multiplex Limit of Detection/Quantification	Plate 3 *Standards are lower than the limit of linearity to find the limit of detection; FAM = tCRISPR Probe
